# Supplementary material for: Disrupted functional connectome in a rodent model of autism during social isolation
Source: Front Neural Circuits. 2025 May 14;19:1525130. doi: 10.3389/fncir.2025.1525130 (PMC12116437; doi:10.3389/fncir.2025.1525130)
Supplement: Supplementary file 3 [file Table_1.xlsx]

## Sheet: Munka1
Region Name	Embryonic treatment
CPU	χ²(1, 19)= 7.420, p= 0.006
NAcc	χ²(1, 19)= 1.496, p= 0.221
VP	χ²(1, 15)= 0.185, p= 0.667
blAMY	χ²(1, 19)= 1.654, p= 0.199
dCA2	χ²(1, 19)= 3.129, p= 0.077
vCA1	χ²(1, 10)= 1.459, p= 0.227
vCA3	χ²(1, 9)= 1.387, p= 0.239
VTA	χ²(1, 19)= 7.027, p= 0.008
ACC	χ²(1, 42)= 3.127, p= 0.077
LS	χ²(1, 19)= 1.712, p= 0.191
BNST	χ²(1, 39)= 3.286 p= 0.070
mPOA	χ²(1, 18)= 3.176, p= 0.075
lPOA	χ²(1, 19)= 7.089 p= 0.008
VMH	χ²(1, 17)= 13.085, p< 0.001
meAMY	χ²(1, 19)= 0.575, p= 0.448
dmPAG	χ²(1, 8)= 3.728, p= 0.054
dlPAG	χ²(1, 19)= 3.350, p= 0.067
IF	χ²(1, 8)= 0.408, p= 0.523
ZI	χ²(1, 17)= 14.922, p< 0.001
mHb	χ²(1, 19)= 2.586, p= 0.108
lHb	χ²(1, 19)= 0.136, p= 0.713
PVT	χ²(1, 8)= 0.134, p= 0.715
IPN	χ²(1, 8)= 0.032, p= 0.858
LHA	χ²(1, 17)= 3.280, p= 0.070
ceAMY	χ²(1, 19)= 0.172, p= 0.679
bmAMY	χ²(1, 19)= 1.571, p= 0.210
lPAG	χ²(1, 19)= 1.011, p= 0.315
vPAG	χ²(1, 8)= 0.454, p= 0.500
RSC	χ²(1, 19)= 3.651, p= 0.056
dCA1	χ²(1, 19)= 6.647, p= 0.010
dCA3	χ²(1, 19)= 1.495, p= 0.221
dGD	χ²(1, 19)= 0.070, p= 0.792
vGD	χ²(1, 9)= 0.516, p= 0.473
DMH	χ²(1, 17)= 3.506, p= 0.061
ARC	χ²(1, 17)= 0.709, p= 0.400
EW	χ²(1, 8)= 0.175, p= 0.676
